# Supplementary material for: Evidence for rapid downward fecundity selection in an ectoparasite (Philornis downsi) with earlier host mortality in Darwin’s finches
Source: J Evol Biol. 2020 Feb 7;33(4):524–33. doi: 10.1111/jeb.13588 (PMC7217188; doi:10.1111/jeb.13588)
Supplement: Supplementary file 1 [file JEB-33-524-s001.xlsx]

## Sheet: Sheet1
Tube Number	ID	Year	Island	Habitat	Genus	Species	Pupae	Male Adult	Female Adult
BP0016	Nest 1	2004	Floreana	Highlands	Geospiza	Geospiza fuliginosa	1	0	0
BP0024	Nest 2	2004	Santa Cruz	Highlands	Camarhynchus	Camarhynchus pallidus	0	1	1
BP0082	Nest 3	2006	Santa Cruz	Lowlands	Geospiza	Geospiza fortis	1	0	0
BP0084	Nest 4	2006	Floreana	Highlands	Camarhynchus	Camarhynchus parvulus	1	0	0
BP0085	Nest 5	2006	Floreana	Highlands	Camarhynchus	Camarhynchus parvulus	1	0	0
BP0089	Nest 6	2006	Santa Cruz	Lowlands	Geospiza	Geospiza fortis	1	0	0
BP0091	Nest 7	2006	Floreana	Highlands	Camarhynchus	Camarhynchus parvulus	1	0	0
BP0092	Nest 8	2006	Floreana	Highlands	Camarhynchus	Camarhynchus parvulus	1	0	0
BP0093	Nest 9	2006	Floreana	Highlands	Camarhynchus	Camarhynchus parvulus	1	0	0
BP0095	Nest 10	2006	Floreana	Highlands	Camarhynchus	Camarhynchus parvulus	1	0	0
BP0096	Nest 11	2006	Floreana	Highlands	Camarhynchus	Camarhynchus parvulus	1	0	0
BP0097	Nest 12	2006	Floreana	Highlands	Camarhynchus	Camarhynchus parvulus	1	0	0
BP0101	Nest 13	2006	Santa Cruz	Lowlands	Geospiza	Geospiza fuliginosa	0	1	0
BP0103	Nest 14	2005	Santa Cruz	Highlands	Camarhynchus	Camarhynchus parvulus	0	0	1
BP0113	Nest 15	2006	Floreana	Lowlands	Geospiza	Geospiza fortis	1	0	0
BP0115	Nest 16	2006	Floreana	Lowlands	Geospiza	Geospiza fortis	1	0	0
BP0118	Nest 17	2006	Floreana	Highlands	Camarhynchus	Camarhynchus pauper	1	0	0
BP0119	Nest 18	2006	Floreana	Highlands	Camarhynchus	Camarhynchus pauper	1	0	0
BP0120	Nest 19	2006	Floreana	Highlands	Camarhynchus	Camarhynchus pauper	1	0	0
BP0121	Nest 20	2006	Floreana	Lowlands	Geospiza	Geospiza fuliginosa	1	0	0
BP0123	Nest 21	2006	Floreana	Lowlands	Geospiza	Geospiza fuliginosa	1	0	0
BP0124	Nest 22	2006	Floreana	Highlands	Geospiza	Geospiza fuliginosa	1	0	0
BP0125	Nest 23	2006	Floreana	Lowlands	Geospiza	Geospiza fuliginosa	1	0	0
BP0126	Nest 24	2006	Floreana	Highlands	Geospiza	Geospiza fuliginosa	1	0	0
BP0128	Nest 25	2006	Floreana	Highlands	Geospiza	Geospiza fuliginosa	1	0	0
BP0130	Nest 26	2006	Floreana	Highlands	Geospiza	Geospiza fuliginosa	1	0	0
BP0131	Nest 27	2006	Floreana	Highlands	Geospiza	Geospiza fuliginosa	1	0	0
BP0133	Nest 28	2006	Floreana	Lowlands	Geospiza	Geospiza fuliginosa	1	0	0
BP0134	Nest 29	2006	Floreana	Lowlands	Geospiza	Geospiza fuliginosa	1	0	0
BP0135	Nest 30	2006	Floreana	Lowlands	Geospiza	Geospiza fuliginosa	1	0	0
BP0136	Nest 31	2006	Floreana	Lowlands	Geospiza	Geospiza fuliginosa	1	0	0
BP0137	Nest 32	2006	Floreana	Highlands	Geospiza	Geospiza fuliginosa	1	0	0
BP0138	Nest 33	2006	Floreana	Highlands	Geospiza	Geospiza fuliginosa	1	0	0
BP0143	Nest 34	2008	Floreana	Highlands	Camarhynchus	Camarhynchus pauper	1	0	0
BP0144	Nest 35	2008	Floreana	Highlands	Camarhynchus	Camarhynchus parvulus	1	0	0
BP0145	Nest 36	2008	Floreana	Highlands	Camarhynchus	Camarhynchus parvulus	1	1	1
BP0146	Nest 37	2008	Floreana	Highlands	Camarhynchus	Camarhynchus parvulus	1	0	0
BP0148	Nest 38	2008	Floreana	Highlands	Camarhynchus	Camarhynchus parvulus	1	0	0
BP0149	Nest 39	2008	Floreana	Highlands	Camarhynchus	Camarhynchus parvulus	1	0	0
BP0150	Nest 40	2008	Floreana	Highlands	Camarhynchus	Camarhynchus parvulus	1	0	0
BP0151	Nest 41	2008	Floreana	Highlands	Geospiza	Geospiza fuliginosa	1	0	0
BP0153	Nest 42	2008	Floreana	Highlands	Geospiza	Geospiza fuliginosa	1	0	0
BP0154	Nest 43	2008	Floreana	Highlands	Camarhynchus	Camarhynchus pauper	1	0	0
BP0155	Nest 44	2008	Floreana	Highlands	Camarhynchus	Camarhynchus pauper	1	0	0
BP0156	Nest 45	2008	Floreana	Highlands	Camarhynchus	Camarhynchus pauper	1	0	0
BP0157	Nest 46	2008	Floreana	Highlands	Camarhynchus	Camarhynchus pauper	1	0	0
BP0159	Nest 47	2008	Floreana	Highlands	Camarhynchus	Camarhynchus pauper	1	0	0
BP0160	Nest 48	2008	Floreana	Highlands	Camarhynchus	Camarhynchus pauper	1	1	1
BP0161	Nest 49	2008	Floreana	Highlands	Camarhynchus	Camarhynchus pauper	1	0	0
BP0162	Nest 50	2008	Santa Cruz	Highlands	Geospiza	Geospiza fuliginosa	1	0	0
BP0163	Nest 51	2008	Floreana	Lowlands	Geospiza	Geospiza fuliginosa	0	1	0
BP0164	Nest 52	2008	Floreana	Highlands	Geospiza	Geospiza fuliginosa	1	0	0
BP0165	Nest 53	2008	Floreana	Highlands	Geospiza	Geospiza fuliginosa	1	1	1
BP0168	Nest 54	2008	Floreana	Highlands	Geospiza	Geospiza fuliginosa	0	0	1
BP0170	Nest 55	2008	Floreana	Highlands	Geospiza	Geospiza fuliginosa	1	0	0
BP0171	Nest 56	2008	Floreana	Highlands	Geospiza	Geospiza fuliginosa	1	0	0
BP0172	Nest 57	2008	Floreana	Highlands	Geospiza	Geospiza fuliginosa	0	0	1
BP0173	Nest 58	2008	Floreana	Highlands	Geospiza	Geospiza fuliginosa	1	1	1
BP0174	Nest 59	2008	Floreana	Highlands	Geospiza	Geospiza fuliginosa	1	1	1
BP0175	Nest 60	2008	Floreana	Highlands	Geospiza	Geospiza fuliginosa	1	1	1
BP0177	Nest 61	2008	Floreana	Highlands	Geospiza	Geospiza fuliginosa	1	0	0
BP0180	Nest 62	2008	Floreana	Highlands	Geospiza	Geospiza fuliginosa	1	0	0
BP0182	Nest 63	2008	Floreana	Highlands	Geospiza	Geospiza fuliginosa	1	0	0
BP0183	Nest 64	2008	Floreana	Highlands	Geospiza	Geospiza fuliginosa	1	0	0
BP0190	Nest 65	2010	Floreana	Highlands	Camarhynchus	Camarhynchus pauper	1	0	0
BP0191	Nest 66	2010	Floreana	Highlands	Camarhynchus	Camarhynchus pauper	1	0	0
BP0194	Nest 67	2010	Floreana	Highlands	Camarhynchus	Camarhynchus parvulus	0	1	1
BP0196	Nest 68	2010	Floreana	Highlands	Camarhynchus	Camarhynchus parvulus	1	0	0
BP0197	Nest 69	2010	Floreana	Highlands	Camarhynchus	Camarhynchus parvulus	1	0	0
BP0199	Nest 70	2010	Floreana	Highlands	Camarhynchus	Camarhynchus pauper	1	0	0
BP0200	Nest 71	2010	Floreana	Highlands	Camarhynchus	Camarhynchus pauper	1	0	0
BP0201	Nest 72	2010	Floreana	Highlands	Camarhynchus	Camarhynchus pauper	1	0	0
BP0202	Nest 73	2010	Floreana	Highlands	Camarhynchus	Camarhynchus pauper	1	0	0
BP0203	Nest 74	2010	Floreana	Highlands	Camarhynchus	Camarhynchus pauper	0	1	1
BP0204	Nest 75	2010	Floreana	Lowlands	Camarhynchus	Camarhynchus pauper	1	0	0
BP0206	Nest 76	2010	Floreana	Highlands	Geospiza	Geospiza fuliginosa	1	0	0
BP0208	Nest 77	2010	Floreana	Highlands	Geospiza	Geospiza fuliginosa	1	0	0
BP0209	Nest 78	2010	Floreana	Highlands	Geospiza	Geospiza fuliginosa	1	0	0
BP0211	Nest 79	2010	Floreana	Highlands	Geospiza	Geospiza fuliginosa	1	0	0
BP0212	Nest 80	2010	Floreana	Highlands	Geospiza	Geospiza fuliginosa	1	0	0
BP0213	Nest 81	2010	Floreana	Highlands	Geospiza	Geospiza fuliginosa	1	0	0
BP0215	Nest 82	2010	Floreana	Highlands	Geospiza	Geospiza fuliginosa	1	0	0
BP0217	Nest 83	2010	Floreana	Highlands	Geospiza	Geospiza fuliginosa	1	0	0
BP0221	Nest 84	2012	Floreana	Highlands	Camarhynchus	Camarhynchus pauper	0	0	1
BP0222	Nest 85	2012	Floreana	Highlands	Camarhynchus	Camarhynchus pauper	1	0	0
BP0223	Nest 86	2012	Floreana	Highlands	Camarhynchus	Camarhynchus pauper	1	1	1
BP0225	Nest 87	2012	Floreana	Highlands	Geospiza	Geospiza fuliginosa	1	0	0
BP0226	Nest 88	2012	Floreana	Highlands	Camarhynchus	Camarhynchus parvulus	1	1	1
BP0227	Nest 89	2013	Floreana	Lowlands	Geospiza	Geospiza fuliginosa	0	1	1
BP0228	Nest 90	2013	Floreana	Highlands	Geospiza	Geospiza fuliginosa	1	0	0
BP0229	Nest 91	2013	Floreana	Highlands	Geospiza	Geospiza fuliginosa	1	0	0
BP0230	Nest 92	2013	Floreana	Highlands	Geospiza	Geospiza fuliginosa	1	0	0
BP0232	Nest 93	2013	Floreana	Highlands	Geospiza	Geospiza fuliginosa	1	0	1
BP0233	Nest 94	2013	Floreana	Highlands	Geospiza	Geospiza fuliginosa	1	0	0
BP0235	Nest 95	2013	Floreana	Highlands	Camarhynchus	Camarhynchus hybrid	1	0	0
BP0236	Nest 96	2013	Floreana	Highlands	Camarhynchus	Camarhynchus hybrid	0	1	1
BP0237	Nest 97	2013	Floreana	Highlands	Camarhynchus	Camarhynchus hybrid	0	1	1
BP0238	Nest 98	2013	Floreana	Highlands	Camarhynchus	Camarhynchus pauper	1	1	1
BP0239	Nest 99	2013	Floreana	Highlands	Camarhynchus	Camarhynchus hybrid	1	1	1
BP0240	Nest 100	2013	Floreana	Highlands	Camarhynchus	Camarhynchus pauper	1	1	1
BP0241	Nest 101	2013	Floreana	Highlands	Camarhynchus	Camarhynchus hybrid	1	0	0
BP0243	Nest 102	2013	Floreana	Highlands	Camarhynchus	Camarhynchus parvulus	1	0	0
BP0245	Nest 103	2013	Floreana	Highlands	Camarhynchus	Camarhynchus hybrid	1	0	0
BP0246	Nest 104	2013	Floreana	Highlands	Camarhynchus	Camarhynchus hybrid	1	1	1
BP0247	Nest 105	2013	Floreana	Highlands	Camarhynchus	Camarhynchus hybrid	1	0	0
BP0248	Nest 106	2013	Floreana	Highlands	Camarhynchus	Camarhynchus hybrid	1	0	0
BP0249	Nest 107	2013	Floreana	Highlands	Camarhynchus	Camarhynchus hybrid	1	0	0
BP0250	Nest 108	2013	Floreana	Highlands	Camarhynchus	Camarhynchus hybrid	0	1	0
BP0251	Nest 109	2013	Floreana	Highlands	Camarhynchus	Camarhynchus pauper	0	1	1
BP0254	Nest 110	2013	Floreana	Highlands	Camarhynchus	Camarhynchus parvulus	0	1	1
BP0255	Nest 111	2013	Floreana	Highlands	Camarhynchus	Camarhynchus pauper	1	0	0
BP0256	Nest 112	2013	Floreana	Highlands	Camarhynchus	Camarhynchus hybrid	0	1	1
BP0294	Nest 113	2014	Floreana	Highlands	Camarhynchus	Camarhynchus parvulus	0	1	1
BP0295	Nest 114	2014	Floreana	Highlands	Camarhynchus	Camarhynchus pauper	1	1	1
BP0297	Nest 115	2014	Floreana	Highlands	Camarhynchus	Camarhynchus hybrid	1	1	1
BP0299	Nest 116	2014	Floreana	Highlands	Geospiza	Geospiza fortis	1	0	0
BP0301	Nest 117	2014	Floreana	Highlands	Geospiza	Geospiza fuliginosa	1	1	1
BP0304	Nest 118	2014	Floreana	Highlands	Geospiza	Geospiza fuliginosa	0	1	1
BP0305	Nest 119	2014	Floreana	Highlands	Geospiza	Geospiza fuliginosa	1	1	1
BP0307	Nest 120	2014	Floreana	Highlands	Geospiza	Geospiza fuliginosa	1	1	1
BP0309	Nest 121	2014	Floreana	Highlands	Camarhynchus	Camarhynchus parvulus	0	1	1
BP0310	Nest 122	2014	Floreana	Highlands	Camarhynchus	Camarhynchus hybrid	0	1	1
BP0313	Nest 123	2014	Floreana	Highlands	Camarhynchus	Camarhynchus hybrid	1	1	0
BP0315	Nest 124	2014	Floreana	Highlands	Camarhynchus	Camarhynchus hybrid	1	0	0
BP0316	Nest 125	2014	Floreana	Highlands	Camarhynchus	Camarhynchus pauper	1	0	1
BP0390	Nest 126	2016	Floreana	Lowlands	Geospiza	Geospiza fuliginosa	0	0	1
BP0391	Nest 127	2016	Floreana	Lowlands	Geospiza	Geospiza fuliginosa	0	1	0
BP0394	Nest 128	2016	Floreana	Highlands	Geospiza	Geospiza fuliginosa	1	0	0
BP0395	Nest 129	2016	Santa Cruz	Lowlands	Geospiza	Geospiza fuliginosa	1	0	0
BP0396	Nest 130	2016	Floreana	Lowlands	Geospiza	Geospiza fuliginosa	1	0	0
BP0397	Nest 131	2016	Santa Cruz	Lowlands	Geospiza	Geospiza fuliginosa	1	0	0
BP0402	Nest 132	2016	Floreana	Lowlands	Geospiza	Geospiza fuliginosa	1	0	0
BP0403	Nest 133	2016	Santa Cruz	Lowlands	Geospiza	Geospiza fuliginosa	1	0	0
BP0406	Nest 134	2016	Santa Cruz	Highlands	Geospiza	Geospiza fuliginosa	1	0	0
BP0407	Nest 135	2016	Santa Cruz	Lowlands	Geospiza	Geospiza fuliginosa	1	0	0
BP0409	Nest 136	2016	Floreana	Lowlands	Geospiza	Geospiza fuliginosa	0	1	0
BP0414	Nest 137	2016	Floreana	Lowlands	Geospiza	Geospiza fuliginosa	1	0	0
BP0416	Nest 138	2016	Floreana	Highlands	Geospiza	Geospiza fuliginosa	1	0	0
BP0417	Nest 139	2006	Floreana	Highlands	Geospiza	Geospiza fuliginosa	1	0	0
BP0033	Trap 1	2004	Floreana	Lowlands	McPhail Trap	McPhail Trap	0	1	1
BP0034	Trap 2	2004	Floreana	Lowlands	McPhail Trap	McPhail Trap	0	0	1
BP0035	Trap 3	2004	Floreana	Lowlands	McPhail Trap	McPhail Trap	0	0	1
BP0036	Trap 4	2004	Floreana	Lowlands	McPhail Trap	McPhail Trap	0	0	1
BP0037	Trap 5	2004	Floreana	Lowlands	McPhail Trap	McPhail Trap	0	0	1
BP0102	Trap 6	2005	Santa Cruz	Lowlands	McPhail Trap	McPhail Trap	0	0	1
BP0106	Trap 7	2005	Santa Cruz	Lowlands	McPhail Trap	McPhail Trap	0	1	0
BP0107	Trap 8	2005	Santa Cruz	Lowlands	McPhail Trap	McPhail Trap	0	0	1
BP0108	Trap 9	2005	Santa Cruz	Lowlands	McPhail Trap	McPhail Trap	0	0	1
BP0257	Trap 10	2014	Floreana	Highlands	McPhail Trap	McPhail Trap	0	0	1
BP0258	Trap 11	2014	Floreana	Highlands	McPhail Trap	McPhail Trap	0	1	0
BP0259	Trap 12	2014	Floreana	Highlands	McPhail Trap	McPhail Trap	0	1	0
BP0260	Trap 13	2014	Floreana	Highlands	McPhail Trap	McPhail Trap	0	1	0
BP0261	Trap 14	2014	Floreana	Highlands	McPhail Trap	McPhail Trap	0	1	0
BP0262	Trap 15	2014	Floreana	Highlands	McPhail Trap	McPhail Trap	0	1	0
BP0263	Trap 16	2014	Floreana	Highlands	McPhail Trap	McPhail Trap	0	1	0
BP0264	Trap 17	2014	Floreana	Highlands	McPhail Trap	McPhail Trap	0	0	1
BP0265	Trap 18	2014	Floreana	Highlands	McPhail Trap	McPhail Trap	0	1	0
BP0266	Trap 19	2014	Floreana	Highlands	McPhail Trap	McPhail Trap	0	1	0
BP0267	Trap 20	2014	Floreana	Highlands	McPhail Trap	McPhail Trap	0	1	0
BP0268	Trap 21	2014	Floreana	Highlands	McPhail Trap	McPhail Trap	0	0	1
BP0269	Trap 22	2014	Floreana	Highlands	McPhail Trap	McPhail Trap	0	1	0
BP0270	Trap 23	2014	Floreana	Highlands	McPhail Trap	McPhail Trap	0	1	0
BP0271	Trap 24	2014	Floreana	Highlands	McPhail Trap	McPhail Trap	0	1	0
BP0272	Trap 25	2014	Floreana	Highlands	McPhail Trap	McPhail Trap	0	1	0
BP0273	Trap 26	2014	Floreana	Highlands	McPhail Trap	McPhail Trap	0	1	0
BP0274	Trap 27	2014	Floreana	Highlands	McPhail Trap	McPhail Trap	0	1	0
BP0275	Trap 28	2014	Floreana	Highlands	McPhail Trap	McPhail Trap	0	1	0
BP0276	Trap 29	2014	Floreana	Highlands	McPhail Trap	McPhail Trap	0	1	0
BP0277	Trap 30	2014	Floreana	Highlands	McPhail Trap	McPhail Trap	0	1	0
BP0278	Trap 31	2014	Floreana	Highlands	McPhail Trap	McPhail Trap	0	0	1
BP0279	Trap 32	2014	Floreana	Highlands	McPhail Trap	McPhail Trap	0	0	1
BP0280	Trap 33	2014	Floreana	Highlands	McPhail Trap	McPhail Trap	0	1	0
BP0281	Trap 34	2014	Floreana	Highlands	McPhail Trap	McPhail Trap	0	1	0
BP0282	Trap 35	2014	Floreana	Highlands	McPhail Trap	McPhail Trap	0	0	1
BP0283	Trap 36	2014	Floreana	Highlands	McPhail Trap	McPhail Trap	0	0	1
BP0284	Trap 37	2014	Floreana	Highlands	McPhail Trap	McPhail Trap	0	0	1
BP0285	Trap 38	2014	Floreana	Highlands	McPhail Trap	McPhail Trap	0	0	1
BP0286	Trap 39	2014	Floreana	Highlands	McPhail Trap	McPhail Trap	0	1	0
BP0287	Trap 40	2014	Floreana	Highlands	McPhail Trap	McPhail Trap	0	1	0
BP0288	Trap 41	2014	Floreana	Highlands	McPhail Trap	McPhail Trap	0	1	0
BP0289	Trap 42	2014	Floreana	Highlands	McPhail Trap	McPhail Trap	0	0	1
BP0290	Trap 43	2014	Floreana	Highlands	McPhail Trap	McPhail Trap	0	0	1
BP0292	Trap 44	2014	Floreana	Highlands	McPhail Trap	McPhail Trap	0	0	1
BP0293	Trap 45	2014	Floreana	Highlands	McPhail Trap	McPhail Trap	0	1	1
BP0320	Trap 46	2014	Santa Cruz	Highlands	McPhail Trap	McPhail Trap	0	0	1
BP0321	Trap 47	2014	Santa Cruz	Highlands	McPhail Trap	McPhail Trap	0	0	1
BP0322	Trap 48	2014	Santa Cruz	Highlands	McPhail Trap	McPhail Trap	0	0	1
BP0323	Trap 49	2014	Santa Cruz	Highlands	McPhail Trap	McPhail Trap	0	1	1
BP0324	Trap 50	2014	Santa Cruz	Highlands	McPhail Trap	McPhail Trap	0	0	1
BP0325	Trap 51	2014	Santa Cruz	Highlands	McPhail Trap	McPhail Trap	0	0	1
BP0326	Trap 52	2014	Santa Cruz	Highlands	McPhail Trap	McPhail Trap	0	1	0
BP0327	Trap 53	2014	Santa Cruz	Highlands	McPhail Trap	McPhail Trap	0	0	1
BP0328	Trap 54	2014	Santa Cruz	Highlands	McPhail Trap	McPhail Trap	0	1	0
BP0329	Trap 55	2014	Santa Cruz	Highlands	McPhail Trap	McPhail Trap	0	1	0
BP0330	Trap 56	2014	Santa Cruz	Highlands	McPhail Trap	McPhail Trap	0	0	1
BP0331	Trap 57	2014	Santa Cruz	Highlands	McPhail Trap	McPhail Trap	0	0	1
BP0332	Trap 58	2014	Santa Cruz	Highlands	McPhail Trap	McPhail Trap	0	0	1
BP0333	Trap 59	2014	Santa Cruz	Lowlands	McPhail Trap	McPhail Trap	0	1	0
BP0334	Trap 60	2014	Santa Cruz	Lowlands	McPhail Trap	McPhail Trap	0	0	1
BP0335	Trap 61	2014	Santa Cruz	Lowlands	McPhail Trap	McPhail Trap	0	1	0
BP0336	Trap 62	2014	Santa Cruz	Lowlands	McPhail Trap	McPhail Trap	0	0	1
BP0337	Trap 63	2014	Santa Cruz	Lowlands	McPhail Trap	McPhail Trap	0	0	1
BP0338	Trap 64	2014	Santa Cruz	Lowlands	McPhail Trap	McPhail Trap	0	0	1
BP0339	Trap 65	2014	Santa Cruz	Lowlands	McPhail Trap	McPhail Trap	0	0	1
BP0340	Trap 66	2014	Santa Cruz	Lowlands	McPhail Trap	McPhail Trap	0	0	1
BP0341	Trap 67	2014	Santa Cruz	Lowlands	McPhail Trap	McPhail Trap	0	0	1
BP0342	Trap 68	2014	Santa Cruz	Lowlands	McPhail Trap	McPhail Trap	0	0	1
BP0343	Trap 69	2014	Santa Cruz	Lowlands	McPhail Trap	McPhail Trap	0	0	1
BP0344	Trap 70	2012	Santa Cruz	Lowlands	McPhail Trap	McPhail Trap	0	0	1
BP0345	Trap 71	2012	Santa Cruz	Lowlands	McPhail Trap	McPhail Trap	0	0	1
BP0346	Trap 72	2012	Santa Cruz	Lowlands	McPhail Trap	McPhail Trap	0	0	1
BP0347	Trap 73	2012	Santa Cruz	Lowlands	McPhail Trap	McPhail Trap	0	0	1
BP0348	Trap 74	2012	Santa Cruz	Lowlands	McPhail Trap	McPhail Trap	0	0	1
BP0349	Trap 75	2012	Santa Cruz	Lowlands	McPhail Trap	McPhail Trap	0	0	1
BP0350	Trap 76	2012	Santa Cruz	Lowlands	McPhail Trap	McPhail Trap	0	0	1
BP0351	Trap 77	2012	Santa Cruz	Lowlands	McPhail Trap	McPhail Trap	0	0	1
BP0352	Trap 78	2012	Santa Cruz	Lowlands	McPhail Trap	McPhail Trap	0	0	1
BP0353	Trap 79	2012	Santa Cruz	Lowlands	McPhail Trap	McPhail Trap	0	0	1
BP0354	Trap 80	2012	Santa Cruz	Lowlands	McPhail Trap	McPhail Trap	0	0	1
BP0355	Trap 81	2012	Santa Cruz	Lowlands	McPhail Trap	McPhail Trap	0	0	1
BP0357	Trap 82	2013	Santa Cruz	Lowlands	McPhail Trap	McPhail Trap	0	0	1
BP0358	Trap 83	2013	Santa Cruz	Lowlands	McPhail Trap	McPhail Trap	0	0	1
BP0359	Trap 84	2013	Santa Cruz	Lowlands	McPhail Trap	McPhail Trap	0	0	1
BP0360	Trap 85	2013	Santa Cruz	Lowlands	McPhail Trap	McPhail Trap	0	0	1
BP0361	Trap 86	2013	Santa Cruz	Lowlands	McPhail Trap	McPhail Trap	0	1	0
BP0362	Trap 87	2013	Santa Cruz	Lowlands	McPhail Trap	McPhail Trap	0	0	1
BP0363	Trap 88	2013	Santa Cruz	Lowlands	McPhail Trap	McPhail Trap	0	0	1
BP0364	Trap 89	2013	Santa Cruz	Lowlands	McPhail Trap	McPhail Trap	0	0	1
BP0365	Trap 90	2013	Santa Cruz	Lowlands	McPhail Trap	McPhail Trap	0	0	1
BP0366	Trap 91	2013	Santa Cruz	Lowlands	McPhail Trap	McPhail Trap	0	0	1
BP0367	Trap 92	2013	Santa Cruz	Lowlands	McPhail Trap	McPhail Trap	0	0	1
BP0368	Trap 93	2013	Santa Cruz	Lowlands	McPhail Trap	McPhail Trap	0	0	1
BP0369	Trap 94	2013	Santa Cruz	Lowlands	McPhail Trap	McPhail Trap	0	0	1
BP0370	Trap 95	2013	Santa Cruz	Lowlands	McPhail Trap	McPhail Trap	0	0	1
BP0371	Trap 96	2013	Santa Cruz	Highlands	McPhail Trap	McPhail Trap	0	1	1
BP0372	Trap 97	2013	Santa Cruz	Highlands	McPhail Trap	McPhail Trap	0	0	1
BP0373	Trap 98	2013	Santa Cruz	Highlands	McPhail Trap	McPhail Trap	0	0	1
BP0374	Trap 99	2013	Santa Cruz	Highlands	McPhail Trap	McPhail Trap	0	0	1
BP0375	Trap 100	2013	Santa Cruz	Highlands	McPhail Trap	McPhail Trap	0	0	1
BP0376	Trap 101	2013	Santa Cruz	Highlands	McPhail Trap	McPhail Trap	0	0	1
BP0377	Trap 102	2013	Santa Cruz	Highlands	McPhail Trap	McPhail Trap	0	0	1
BP0378	Trap 103	2013	Santa Cruz	Highlands	McPhail Trap	McPhail Trap	0	0	1
BP0379	Trap 104	2013	Santa Cruz	Highlands	McPhail Trap	McPhail Trap	0	0	1
BP0380	Trap 105	2013	Santa Cruz	Highlands	McPhail Trap	McPhail Trap	0	0	1
BP0381	Trap 106	2013	Santa Cruz	Highlands	McPhail Trap	McPhail Trap	0	0	1
BP0382	Trap 107	2013	Santa Cruz	Highlands	McPhail Trap	McPhail Trap	0	0	1
BP0383	Trap 108	2013	Santa Cruz	Highlands	McPhail Trap	McPhail Trap	0	0	1
BP0384	Trap 109	2013	Santa Cruz	Highlands	McPhail Trap	McPhail Trap	0	0	1
BP0385	Trap 110	2013	Santa Cruz	Highlands	McPhail Trap	McPhail Trap	0	0	1
BP0386	Trap 111	2013	Santa Cruz	Highlands	McPhail Trap	McPhail Trap	0	0	1
BP0387	Trap 112	2013	Santa Cruz	Highlands	McPhail Trap	McPhail Trap	0	0	1
BP0388	Trap 113	2013	Santa Cruz	Highlands	McPhail Trap	McPhail Trap	0	0	1
BP0389	Trap 114	2013	Santa Cruz	Highlands	McPhail Trap	McPhail Trap	0	0	1
N/A	Sample 1	2004	Santa Cruz	Lowlands	Unknown	Unknown	0	1	1
N/A	Sample 2	2004	Santa Cruz	Lowlands	Unknown	Unknown	0	1	1
N/A	Sample 3	2004	Santa Cruz	Lowlands	Unknown	Unknown	0	1	1
N/A	Sample 4	2004	Santa Cruz	Lowlands	Unknown	Unknown	0	1	1
N/A	Sample 5	2004	Santa Cruz	Lowlands	Unknown	Unknown	0	1	1
N/A	Sample 6	2004	Santa Cruz	Lowlands	Unknown	Unknown	0	1	1
N/A	Sample 7	2004	Santa Cruz	Lowlands	Unknown	Unknown	0	1	1
N/A	Sample 8	2004	Santa Cruz	Lowlands	Unknown	Unknown	0	1	1
N/A	Sample 9	2004	Santa Cruz	Lowlands	Unknown	Unknown	0	1	0
N/A	Sample 10	2004	Santa Cruz	Lowlands	Unknown	Unknown	0	1	1
N/A	Sample 11	2005	Santa Cruz	Lowlands	Unknown	Unknown	0	1	1
N/A	Sample 12	2004	Santa Cruz	Lowlands	Unknown	Unknown	0	1	1
